# Supplementary material for: Mapping the Convergence of Frontier Technologies for Major Environmental Challenges: A Chemical and Molecular Perspective on the Use of AI for Climate Action and Antimicrobial Resistance
Source: Molecules. 2026 May 8;31(10):1571. doi: 10.3390/molecules31101571 (PMC13210365; doi:10.3390/molecules31101571)
Supplement: Supplementary file 1 [file molecules-31-01571-s001.zip]

Archive with 1 entries (1 files):
- molecules-4188427-supplementary.pdf
